# Supplementary material for: Genome of an early Okhotsk individual reveals ancient admixture between Jomon and Kamchatka lineages
Source: Sci Rep. 2025 Oct 27;15:37520. doi: 10.1038/s41598-025-21522-4 (PMC12559309; doi:10.1038/s41598-025-21522-4)
Supplement: Supplementary file 1 — Supplementary Material 1 [file 41598_2025_21522_MOESM1_ESM.xlsx]

## Sheet: Supplementary Table S1
Supplementary Table S1 The basic information on the NAT004 genome.
ID	Morphological sex	Genetic sex (karyotype)	RY (95% CI)	Average depth	Genome coverage	SNV coverage		mtDNA-based contamination rate	Autosomal DNA-based contamination rate	mtDNA haplogroup
						Dataset 1	Dataset 2	(95% CI)	(95% CI)
NAT004	Female	XX	0.001 (0.001-0.0011)	0.98×	0.31	0.332	0.327	0.02 (0.01-0.03)	0.00 (0.00-5.7E-5)*	D4m2a
*The lower CI bound was truncated at 0, as contamination rates cannot take negative values.

## Sheet: Supplementary Table S2
Supplementary Table S2 f3(Mbuti;NAT004,X) calculated using all SNV sites or transversion sites only.
Pop_X	f3	SE	Z	No. of sites	f3	SE	Z	No. of sites
	(all SNVs)	(all SNVs)	(all SNVs)	(all SNV)	(transversions)	(transversions)	(transversions)	(transversions)
FUN-23	0.24993	0.003067	81.479	2190519	0.250857	0.003229	77.682	643017
NAT-002	0.245879	0.002753	89.302	2238546	0.250587	0.002902	86.355	690775
Nivkh	0.235202	0.002554	92.092	2291508	0.23853	0.002746	86.879	724916
Itelman	0.228728	0.002725	83.93	2168876	0.231318	0.00289	80.054	666173
Ulchi	0.228131	0.002419	94.321	2403705	0.231509	0.002554	90.632	736874
Japanese	0.222318	0.002414	92.105	2504460	0.22469	0.002556	87.917	769054
Eskimo_Chaplin	0.221793	0.002593	85.521	2189487	0.224195	0.002808	79.841	672775
Oroqen	0.22099	0.002409	91.736	2407201	0.223036	0.002557	87.242	738551
Hezhen	0.22022	0.002438	90.332	2412420	0.222176	0.002585	85.95	740409
Eskimo_Sireniki	0.220206	0.002497	88.205	2391987	0.222761	0.002639	84.405	733889
Eskimo_Naukan	0.218572	0.002417	90.42	2377500	0.220454	0.002578	85.525	729653
Daur	0.21843	0.002609	83.726	2185120	0.221586	0.002788	79.488	670055
Even	0.217979	0.002366	92.137	2505940	0.220829	0.0025	88.332	769304
Korean	0.217412	0.002395	90.779	2409093	0.220343	0.002532	87.007	739396
Ami	0.217397	0.002416	89.975	2396198	0.220052	0.002603	84.548	735277
She	0.217326	0.002484	87.473	2387671	0.220035	0.00265	83.035	732863
Mongola	0.216847	0.002462	88.06	2411973	0.220033	0.002589	84.999	741401
Xibo	0.216284	0.002388	90.552	2398471	0.218515	0.00251	87.06	736258
Yi	0.216106	0.002413	89.55	2363245	0.218369	0.002552	85.571	725820
Han	0.21603	0.002361	91.484	2507498	0.218602	0.002505	87.283	771459
Tujia	0.215995	0.002407	89.72	2388837	0.21806	0.002544	85.727	733422
Miao	0.215964	0.002383	90.624	2399161	0.219152	0.002556	85.75	738040
Yakut	0.215821	0.002417	89.292	2391622	0.218027	0.00258	84.506	733272
Atayal	0.215069	0.002529	85.05	2170295	0.217981	0.002677	81.436	666704
Naxi	0.214668	0.002383	90.081	2514742	0.217342	0.002534	85.779	772200
Igorot	0.214401	0.00245	87.526	2389319	0.217539	0.002607	83.45	732775
Lahu	0.213986	0.002433	87.947	2412860	0.216613	0.002604	83.197	739898
Kinh	0.213631	0.002428	87.999	2419823	0.216567	0.002588	83.674	741763
Dai	0.213027	0.002381	89.455	2578865	0.215823	0.002532	85.234	793984
Tu	0.21294	0.002444	87.126	2415658	0.21515	0.00261	82.417	740955
Altaian	0.209494	0.002545	82.315	2191188	0.212417	0.002697	78.76	671975
Thai	0.209173	0.002378	87.973	2408369	0.211295	0.00252	83.846	739367
Burmese	0.208781	0.002346	89.002	2420915	0.210808	0.00249	84.664	743007
Cambodian	0.207403	0.002348	88.341	2429565	0.20957	0.002501	83.809	744768
Kyrgyz	0.206309	0.002325	88.725	2437943	0.209137	0.002629	79.542	680297
Aleut	0.203756	0.002468	82.56	2423123	0.206327	0.00258	79.985	742902
Chukchi	0.20249	0.002473	81.885	2207248	0.204817	0.002621	78.15	677999
Tubalar	0.202135	0.002331	86.734	2433899	0.204684	0.002471	82.844	745729
Kusunda	0.200877	0.002321	86.558	2410687	0.203176	0.002488	81.675	738742
Tlingit	0.196079	0.002358	83.162	2428703	0.197937	0.002492	79.435	744416
Uygur	0.195545	0.002347	83.317	2428871	0.197083	0.002497	78.942	745078

## Sheet: Supplementary Table S3
Supplementary Table S3 D(Mbuti,X;NAT002,NAT004) calculated using all SNV sites or transversion sites only.
Pop_X	D	SE	Z	No. of sites	D	SE	Z	No. of sites
	(all SNVs)	(all SNVs)	(all SNVs)	(all SNVs)	(transversions)	(transversions)	(transversions)	(transversions)
F23	0.0486	0.009198	5.283	8596205	0.0551	0.009909	5.559	2739903
Itelman	-0.0153	0.007088	-2.155	8663145	-0.0063	0.007821	-0.802	2763324
Eskimo_Chaplin	-0.0234	0.006357	-3.686	8742655	-0.0148	0.007097	-2.087	2789296
Cambodian	-0.0251	0.004976	-5.048	9151511	-0.0169	0.005493	-3.082	2907983
Atayal	-0.0257	0.00599	-4.285	8660981	-0.0157	0.006753	-2.319	2758884
Kinh	-0.0263	0.005244	-5.013	9148631	-0.0164	0.00576	-2.854	2907326
Japanese	-0.0275	0.00462	-5.958	9188893	-0.0183	0.005211	-3.513	2919423
Aleut	-0.0278	0.00459	-6.066	9121395	-0.0188	0.005168	-3.635	2900649
Kusunda	-0.0278	0.005119	-5.434	9148546	-0.018	0.005738	-3.136	2907201
Chukchi	-0.0281	0.005808	-4.833	8721778	-0.018	0.006536	-2.75	2782650
She	-0.0293	0.005118	-5.723	9089530	-0.0193	0.005711	-3.388	2889999
Lahu	-0.0295	0.00539	-5.473	9149546	-0.0196	0.006102	-3.207	2907575
Eskimo_Sireniki	-0.0298	0.005357	-5.57	9119069	-0.0204	0.005946	-3.423	2899939
Igorot	-0.0301	0.005428	-5.554	9126890	-0.0189	0.006049	-3.121	2901250
Tubalar	-0.0303	0.005049	-6.002	9151105	-0.0217	0.005616	-3.865	2908648
Uygur	-0.0308	0.004715	-6.538	9103150	-0.0231	0.005363	-4.305	2894027
Ami	-0.0313	0.005001	-6.256	9125105	-0.021	0.00558	-3.758	2900616
Eskimo_Naukan	-0.0323	0.00543	-5.955	9105280	-0.0236	0.005962	-3.958	2895665
Thai	-0.0326	0.005088	-6.414	9103058	-0.0234	0.005685	-4.108	2894433
Tu	-0.0328	0.005243	-6.257	9120310	-0.0244	0.005715	-4.262	2899882
Miao	-0.0329	0.005094	-6.463	9114204	-0.0215	0.005587	-3.84	2897545
Tujia	-0.0333	0.005011	-6.651	9089309	-0.0234	0.005523	-4.228	2889991
Dai	-0.0342	0.004597	-7.447	9207216	-0.0247	0.005089	-4.847	2925040
Kyrgyz	-0.0347	0.00478	-7.25	9133877	-0.0217	0.006776	-3.204	2790155
Han	-0.0354	0.004592	-7.708	9188643	-0.026	0.005039	-5.164	2919430
Yi	-0.0355	0.004879	-7.286	9010821	-0.0263	0.005468	-4.809	2867462
Even	-0.0361	0.004852	-7.432	9187303	-0.0248	0.005397	-4.591	2919486
Naxi	-0.0369	0.00468	-7.888	9189872	-0.0271	0.005252	-5.163	2920018
Xibo	-0.0369	0.00536	-6.883	9103424	-0.0295	0.005899	-5.007	2893459
Daur	-0.0373	0.006332	-5.896	8684748	-0.0281	0.00699	-4.02	2764129
Burmese	-0.0374	0.005195	-7.207	9112067	-0.0302	0.005707	-5.287	2897162
Altaian	-0.0386	0.006011	-6.415	8697118	-0.0286	0.006719	-4.26	2769221
Mongola	-0.039	0.005248	-7.44	9121161	-0.0303	0.005764	-5.255	2899799
Hezhen	-0.0395	0.005279	-7.478	9143712	-0.0322	0.005796	-5.555	2906545
Yakut	-0.0397	0.005188	-7.657	9096660	-0.0311	0.00586	-5.304	2890472
Korean	-0.0419	0.005075	-8.255	9119576	-0.0315	0.005637	-5.584	2899110
Oroqen	-0.0427	0.005146	-8.291	9144037	-0.0357	0.005722	-6.232	2905731
Ulchi	-0.0457	0.005782	-7.91	9140419	-0.0349	0.006296	-5.539	2905290
Nivkh	-0.056	0.005975	-9.374	8728705	-0.0445	0.006469	-6.886	2784048

## Sheet: Supplementary Table S4
Supplementary Table S4 Admixture modeling using all SNV sites or transversion sites only.
Model	Source			P	P for nested model	No. of sites
	F23	Itelman	Oroqen
NAT004_3-way	0.458±0.053	0.397±0.066	0.144±0.081	0.127	0.079 (vs 2-way)	31109181
(all SNVs)
NAT004_3-way	0.432±0.060	0.425±0.075	0.143±0.096	0.018	0.124 (vs 2-way)	9821646
(transversions)
NAT004_2-way	0.514±0.045	0.486±0.045	0	0.066		31107740
(all SNVs)
NAT004_2-way	0.489±0.048	0.511±0.048	0	0.014		9821150
(transversions)
